# Supplementary material for: Greater Horseshoe Bats Recognize the Sex and Individual Identity of Conspecifics from Their Echolocation Calls
Source: Animals (Basel). 2022 Dec 10;12(24):3490. doi: 10.3390/ani12243490 (PMC9774574; doi:10.3390/ani12243490)
Supplement: Supplementary file 1 [file animals-12-03490-s001.zip]

Archive with 2 entries (2 files):
- Audio S1. Playback stimuli for sex recognition.wav
- Audio S2. Playback stimuli for individual recognition.wav
